# Supplementary material for: Modulation of lytic molecules restrain serial killing in γδ T lymphocytes
Source: Nat Commun. 2023 Sep 27;14:6035. doi: 10.1038/s41467-023-41634-7 (PMC10533871; doi:10.1038/s41467-023-41634-7)
Supplement: Supplementary file 12 — Source Data [file 41467_2023_41634_MOESM12_ESM.zip]

Archive with 13 entries (12 files):
- Source RawData/
- Source RawData/Source Data Fig1.xlsx
- Source RawData/Source Data Fig2.xlsx
- Source RawData/Source Data Fig3.xlsx
- Source RawData/Source Data Fig4.xlsx
- Source RawData/Source Data Fig5.xlsx
- Source RawData/Source Data Fig6.xlsx
- Source RawData/Source Data Supplementary Fig1.xlsx
- Source RawData/Source Data Supplementary Fig2.xlsx
- Source RawData/Source Data Supplementary Fig3.xlsx
- Source RawData/Source Data Supplementary Fig4.xlsx
- Source RawData/Source Data Supplementary Fig5.xlsx
- Source RawData/Source Data Supplementary Fig6.xlsx
