# Supplementary material for: Modulation of lytic molecules restrain serial killing in γδ T lymphocytes
Source: Nat Commun. 2023 Sep 27;14:6035. doi: 10.1038/s41467-023-41634-7 (PMC10533871; doi:10.1038/s41467-023-41634-7)
Supplement: Supplementary file 12 — Source Data [file 41467_2023_41634_MOESM12_ESM.zip › Source RawData/Source Data Fig1.xlsx]

## Sheet: Fig1 values
Fig1a	Days
	0	3	6	10	14
%CD45RO+CD27-	1.75	43.5	99.3	84.3	76.7
	4.49	64.6	98.1	81.2	79.2
	1.56	23.6	95.8	70.7	76.3
	9.23	83.7	96.5	84.7	68.9
	10.8	64.9	96.9	79.9	67.7
	8.93	77.9	90.1	73.8	82.8
	11.6	81	95.5	56.1	64.3
Fig1c	Days
	0	3	6	10	14
%CTVhigh	96.8	1.92	0.62	0.25	0.16
	99.4	2.1	0.49	0.22	0.11
	96.6	2.65	0.61	0.19	0.08
Fig1d	Days
	0	1	2	3	4	5	6	7	10	13	14
%TCRγδ+	13.4	4.37	7.78	11	15.2	72.5	76.2	81.1	87.1	84.4	86.6
	1.4	0.22	0.44	0.26	1.61	58	73.2	72.7	80.1	73.3	76.6
	4.4	1.32	2.55	0.84	47.1	71.9	77.9	76.3	89.4	85.2	85.8
	3.58	0.2	0.18	6.76	46.3	73.3	87.2	89.8	93.6	92	92.3
Fig1g	MFI fold change
		CD27	CD28	CD16	CD45RO	CCR6	CD62L	CX3CR1	CD56	CD8	Granzyme A	Granzyme B	Granzyme H	Granzyme K	Granzyme M	Perforin	Granulysin	TRAIL	FasL	Nkp30	Nkp44	Nkp46	NKG2A	NKG2C	NKG2D	DNAM1	Tigit	CD160	CD200R	PD1	CD244	CTLA4	TIM3	LAG3
Days	3	0.228987	1.40619	0.895318	1.10245	1.30401	0.814718	0.863867	0.87926	0.896096	1.64709	21.3141	1.81207	0.678464	0.381565	1.10646	1.71926	2.31582	1.70966	2.33765	5.2576	0.559835	1.75113	1.52001	6.9187	2.14502	2.8647	0.826229	1.05081	0.992314	0.599047	1.8082	2.78637	4.18519
	6	0.187683	1.27269	0.846184	1.87852	0.741713	0.757226	0.71796	0.548641	0.856193	1.47393	6.7298	1.64524	1.17288	0.345273	0.984278	2.71471	1.74409	1.49557	2.19161	6.3962	0.787175	4.7099	1.3593	5.38515	2.19781	1.80418	0.657238	1.09199	0.748133	0.987293	1.68873	3.17841	3.53159
	10	0.280516	1.21759	2.46427	2.06495	0.859296	0.68231	0.929507	0.836783	0.807747	1.7427	3.34564	1.42703	2.26105	0.389201	1.16522	6.20737	1.3427	1.18649	2.02841	3.90137	1.4813	2.93578	1.37982	8.08823	2.83826	1.81151	0.598372	1.21272	0.849022	1.28067	1.36059	2.33647	2.17448
	14	0.260387	1.08316	3.15742	1.79161	1.20685	0.646174	0.834022	1.29452	1.0837	1.7106	3.71459	1.41754	2.66934	0.515095	1.10039	7.24801	1.30963	1.30005	2.28573	5.3995	1.21256	2.55693	1.29454	9.84053	2.55051	2.03165	0.602445	1.18748	0.975773	1.16151	1.37528	3.33489	2.36504
Fig1i	Granzyme B			Perforin			Granulysin
	Days			Days			Days
	3	14		3	14		3	14
MFI fold change	19.1836	19.6836		1.65892	1.00608		0.819939	3.79569
	5.13168	1.89039		1.97664	1.02048		0.961152	4.00816
	10.121	0.741349		1.33561	1.49255		0.413128	15.8138
	0.807105	1.90998		2.12137	1.45385		2.13851	6.05987
	7.13231	1.032		0.64558	0.939361		1.32187	12.707
	14.3506	2.44255		0.793968	1.15237		5.6074	14.95
	1.66415	5.63823		0.903654	1.35069		2.80668	1.72885
	0.952035	8.52739		0.793318	1.32544		1.43787	14.5717
	34.3304	1.93394		0.823198	0.820207		1.49708	19.4249
	16.451	1.39728		0.773445	0.806286		3.38122	6.2231
	9.79748	0.765783		0.850395	0.906656		1.75155	2.34208
	3.41378	0.745528		0.393786	0.770549		2.09183	3.1557
	7.48598	1.78299		0.873107	0.937915		0.798443	2.70122
	11.2071	1.37556		0.382052	0.885458		1.21115	4.40344
	7.88846	1.03417		0.787058	0.892143		1.87725	4.05506
	4.67022	0.89849		1.02752	0.614128		0.799283	6.83024
	21.0859	1.55416		0.860112	0.553989		2.95334	2.16804
	11.0654	0.45287		0.838548	0.6478		1.70543	6.74324
	21.2785	0.455664		0.806976	1.00694		0.688636	8.91353
	18.8985	1.0229		0.649392	1.03852		1.20433	10.2834
	4.24808	4.93835		0.785639	1.12984		2.54269	5.21335
	9.3547	1.5763		0.59104	1.599		1.11914	7.10085
	2.00136	5.1753		0.927462	1.84098		0.6055	2.46372
	25.2218	6.72979		1.87822	1.38466		1.52889	8.29516
	7.69632	4.68842		1.29747	0.68671
	25.9327	5.16666		0.809175	0.801775
	22.9599	3.14028		0.477624	1.27781
	7.74895	1.17352		1.26974	1.45475
	5.26901	2.301		1.03277	1.16209
	25.6383	10.1335		0.768324	0.812655
	26.9628	5.08839		0.768467	0.903394
	27.1137	2.27893		0.941968	0.968214
	11.5281	1.99427		0.634998	0.777504
	53.3631	1.31453		1.42264	0.991206
	11.0868	1.38644		0.942359	0.937413
	61.1527	2.60366		0.810207	0.862346
	79.4044	7.36213		0.75441	0.926165
	37.7668	4.73344
	38.85	5.71151
Fig1j	Granzyme B
	ZOL	HMBPP
MFI fold change	2.23502	6.20951
	1.87779	2.78266
	27.1137	39.2336
	11.5281	13.6567
	53.3631	49.0344
	9.01734	0.548601
	27.069	1.89805
	15.5778	1.80298
Fig1k	GrzBbright CTVdim						GrzBbright CTVbright						GrzBdim CTVbright						GrzBdim CTVdim
	Days						Days						Days						Days
	0	3	6	10	14		0	3	6	10	14		0	3	6	10	14		0	3	6	10	14
% total	0	4.17	77.3	3.25	3.24		2.14	80.5	4.31	0.55	0.38		97.7	11.7	4.04	1.92	1.72		0.18	3.55	14.4	94.3	94.6
	0	1.56	80.3	1.9	1.07		3.92	42.1	3.65	0.11	0.038		96	54.6	10.4	1.93	2.72		0.032	1.71	5.73	96.1	96.2
	0	4.75	70	4.56	4.02		4.47	24.7	4.73	0.63	0.49		95.5	70.5	13.3	5.68	6.35		0	0.12	12	89.1	89.1
	0.12	20.2	41.7	1.09	1.08		0.55	50.5	2	0.13	0.11		86.6	27	2.52	4.78	5.35		12.7	2.3	53.7	94	93.5
	0.00978	0.52	18.4	0.38	4.98		0.93	89.9	0.83	0.033	0.093		99.1	7.98	1.67	2.33	1.28		0.00978	1.56	79.1	97.3	93.6
	0.099	6.52	11	0.6	5.52		2.09	82.6	1.45	0.1	0.23		96.2	5.23	5.74	4.82	3.11		1.66	5.62	81.8	94.5	91.1
	0.21	3.34	42.8	0.17	1.48		0.29	83.5	2.5	0.025	0.052		97.4	7.95	2.62	3.04	1.54		2.12	5.24	52.1	96.8	96.9
	0	0.97	19.6	3.64	6.7		0.35	76.1	2.51	0.25	0.13		99.6	19.8	6.85	1.78	1.12		0.00235	3.14	71.1	94.3	92.1
	0	3.61	32.2	9.31	14.2		8.8	83.5	1.62	0.27	0.2		91.2	9.88	3.14	1.34	0.79		0.00886	2.99	63.1	89.1	84.8
	0	2.17	30.5	2.94	7.57		0.86	81.8	1.7	0.14	0.16		99.1	10.1	3.38	2.47	2.15		0.022	5.96	64.5	94.4	90.1
Fig1l	Granzyme B										Perforin
	Days										Days
	0	3	6	10	14	17	20	24	28		0	3	6	10	14	17	20	24	28
MFI	2702	48489	8244	2877	4913	11719	6516	5018	5291		2076	3046	3292	2992	3064	4219	3339	3022	2466
	840	63665	5486	2144	2202	22342	11045	2568	5544		1410	2509	2457	2391	2056	3004	3855	2244	2185
	582	85353	9239	1547	1667	14119	4150	2033	4185		1917	3406	3649	2433	2604	3590	3785	2419	2766

## Sheet: Fig1 p and n
Fig1a
One-way ANOVA
Days	0	3	6	10	14
n	7	7	7	7	7
p(D3 vs D14)	0.415
p(D0 vs D3)	<0,0001
p(D0 vs D6)	<0,0001
p(D0 vs D10)	<0,0001
p(D0 vs D14)	<0,0001
Fig1c
Days	0	3	6	10	14
n	3	3	3	3	3
Fig1d
Days	0	1	2	3	4	5	6	7	10	13	14
n	4	4	4	4	4	4	4	4	4	4	4
Fig1g		CD27	CD28	CD16	CD45RO	CCR6	CD62L	CX3CR1	CD56	CD8	Granzyme A	Granzyme B	Granzyme H	Granzyme K	Granzyme M	Perforin	Granulysin	TRAIL	FasL	Nkp30	Nkp44	Nkp46	NKG2A	NKG2C	NKG2D	DNAM1	Tigit	CD160	CD200R	PD1	CD244	CTLA4	TIM3	LAG3
n	3	22	16	16	31	10	16	16	18	11	24	47	8	18	8	47	24	28	25	6	6	6	19	6	6	6	6	6	6	6	6	6	6	6
	6	22	16	16	31	10	16	16	18	11	24	47	8	18	8	47	22	28	25	6	6	6	19	6	6	6	6	6	6	6	6	6	6	6
	10	22	16	16	31	10	16	16	18	11	24	47	8	18	8	47	22	28	25	6	6	6	19	6	6	6	6	6	6	6	6	6	6	6
	14	22	16	16	31	10	16	16	18	11	24	47	8	18	8	47	24	28	25	6	6	6	19	6	6	6	6	6	6	6	6	6	6	6
Fig1i
One-way Anova	Granzyme B				Perforin				Granulysin
Days	0	3	14		0	3	14		0	3	14
n	39	39	39		37	37	37		24	24	24
p(D0 vs D3)	<0.0001				0.7988				0.0138
p(D3 vs D14)	0.0005				0.8008				<0.0001
p(D0 vs D14)	<0.0001				0.5589				<0.0001
Fig1j	Granzyme B
Ratio paired t-test	ZOL	HMBPP
n	8	8
p(ZOL vs HMBPP)	0.2312
Fig1k	GrzBbright CTVdim						GrzBbright CTVbright						GrzBdim CTVbright						GrzBdim CTVdim
Days	0	3	6	10	14		0	3	6	10	14		0	3	6	10	14		0	3	6	10	14
n	10	10	10	10	10		10	10	10	10	10		10	10	10	10	10		10	10	10	10	10
Fig1l	Granzyme B										Perforin
Ratio paired t test
Days	0	3	6	10	14	17	20	24	28		0	3	6	10	14	17	20	24	28
n	3	3	3	3	3	3	3	3	3		3	3	3	3	3	3	3	3	3
p(D3 vs D17)	0.0225										0.1423
