# Supplementary material for: Modulation of lytic molecules restrain serial killing in γδ T lymphocytes
Source: Nat Commun. 2023 Sep 27;14:6035. doi: 10.1038/s41467-023-41634-7 (PMC10533871; doi:10.1038/s41467-023-41634-7)
Supplement: Supplementary file 12 — Source Data [file 41467_2023_41634_MOESM12_ESM.zip › Source RawData/Source Data Fig2.xlsx]

## Sheet: Fig2 values
Fig2b	γδ		NK
	D4	D14	D4
particle count per granule (median)	2	1	1
Fig2c	γδ		NK
	D4	D14	D4
granule area (mean)	0.0781941	0.0647538	0.0620579
Fig2e	γδ		NK
	D4	D14	D4
particle count per granule (median)	7	4	3

## Sheet: Fig2 p and n
Fig2b	γδ		NK
Kruskal Wallis test	D4	D14	D4
n	304	264	311
p(γδD4 vs γδD14)	0.0071
p(γδD4 vs NKD4)	0.01
Fig2c	γδ		NK
Kruskal Wallis test	D4	D14	D4
n	304	264	311
p(γδD4 vs γδD14)	<0,0001
p(γδD4 vs NKD4)	<0,0001
Fig2e	γδ		NK
Kruskal Wallis test	D4	D14	D4
n	240	163	50
p(γδD4 vs γδD14)	<0,0001
p(γδD4 vs NKD4)	<0,0001
