# Supplementary material for: Modulation of lytic molecules restrain serial killing in γδ T lymphocytes
Source: Nat Commun. 2023 Sep 27;14:6035. doi: 10.1038/s41467-023-41634-7 (PMC10533871; doi:10.1038/s41467-023-41634-7)
Supplement: Supplementary file 12 — Source Data [file 41467_2023_41634_MOESM12_ESM.zip › Source RawData/Source Data Fig3.xlsx]

## Sheet: Fig3 values
Fig3c	D4		D14
	Untreated	HMBPP	Untreated	HMBPP
% killing	12.2449	93.6567
	23.2558	75.5556
	36.2319	85.3659	3.27869	73.6842
	21.5909	92	0	83.2
	17.2414	56.6406	7.81671	55.5777
	21.3235	80.4167	12.9464	80.4533
Fig3d	GrzB					Casp8					Others
	D4		D14			D4		D14			D4		D14
	Untreated	HMBPP	Untreated	HMBPP		Untreated	HMBPP	Untreated	HMBPP		Untreated	HMBPP	Untreated	HMBPP
% of the kills	36.1	60.6				41.67	5.578				22.2222	33.8645
	51.2605	40				14.7059	36.6667				34.0336	23.3333
	40	65.7143	0	32.1429		24	11.4286	17	24.1071		36	22.8571	83	43.75
	47.3684	43.4783	*	30.7692		0	17.3913	*	11.5385		52.6316	39.1304	*	57.6923
	8.57143	20.6897	3.44828	10.7527		11.4286	11.0345	17.2414	9.319		80	68.2759	79.3103	79.9283
	12.069	27.4611	10.3448	13.3803		13.7931	3.62694	3.44828	7.04225		74.1379	68.9119	86.2069	79.5775
*:no killing
Fig3e	GrzB
	D4		D14
	Untreated	HMBPP	Untreated	HMBPP
% GrzB kills of total	4.42041	56.756
	11.921	30.2222
	14.4927	56.0976	0	23.6842
	10.2273	40	0	25.6
	1.47783	11.7188	0.269542	5.9761
	2.57354	22.0833	1.33928	10.7649
*:no killing
Fig3f	GrzB					Casp8					Others
	D4		D14			D4		D14			D4		D14
	Untreated	HMBPP	HMBPP			Untreated	HMBPP	HMBPP			Untreated	HMBPP	HMBPP
Time of killing (means in min)	129.462	91.046				356.7	258.692				305.625	152.286
	110	95.582				291.409	261.686				248.786	156.333
	129.9	62.6087	121.75			214.5	168	401.444			253.667	150.375	188.939
	44	107.55	118.406			*	230.25	258.75			100.125	100.833	159.8
	237	72.9	195.9			542.25	415.875	396			227.786	320.289	192.74
	44.1429	73.9287	245.369			444.501	546	339.75			255.628	256.222	183.903
*:no killing
Fig3g	GrzB
	D4		D14
	Untreated	HMBPP	HMBPP
Killing speed (means in min)	6.46154	6
	6.25	6.98361
	8.7	7.17391	14.8333
	8.33333	4.8	14.5312
	11	7.70001	34.3
	6.85713	4.92858	5.84211
Fig3i
	GrzB				Casp8				Others
	D4		D14		D4		D14		D4		D14
	Untreated	HMBPP	HMBPP		Untreated	HMBPP	HMBPP		Untreated	HMBPP	HMBPP
Committed contacts (%)	33.3333	95.6522	78.7879		0	66.6667	33.3333		16.6667	83.3333	67.7419
	55.5556	100	66.6667		*	57.1429	28.5714		16.6667	80	43.2432
	100	80.9524	96.1538		0	33.3333	28.5714		14.2857	69.5652	86.6667
	100	90.4762	100		50	100	57.1429		33.3333	89.6552	89.4737
Uncommitted contacts (%)	66.6667	4.34783	21.2121		100	33.3333	66.6667		83.3333	16.6667	32.2581
	44.4444	0	33.3333		*	42.8571	71.4286		83.3333	20	56.7568
	0	19.0476	3.84615		100	66.6667	71.4286		85.7143	30.4348	13.3333
	0	9.52381	0		50	0	42.8571		66.6667	10.3448	10.5263
*:no killing
Fig3j	D4		D14
	Untreated	HMBPP	HMBPP
Contact length (means in min)	39	241.944
	118.629	204.196
	122.357	365.5	221
	181.5	345.429	270
	80.1429	272.588	198.72
	180.522	171.778	174.5

## Sheet: Fig3 p and n
Fig3c	D4		D14
Unpaired t test	Untreated	HMBPP	Untreated	HMBPP
n	6	6	4	4
p(untD4 vs untD14)	0.0090
p(untD4 vs hmbppD4)	p<0.0001
p(hmbppD4 vs hmbppD14)	0.4105
p(untD14 vs hmbppD14)	p<0.0001
Fig3d	GrzB					Casp8
Unpaired t test	D4		D14			D4		D14
	Untreated	HMBPP	Untreated	HMBPP		Untreated	HMBPP	Untreated	HMBPP
n	6	6	3	4		6	6	3	4
p(untD4 vs untD14)	0.0149					0.5902
p(untD4 vs hmbppD4)	0.3369					0.6702
p(hmbppD4 vs hmbppD14)	0.0685					0.8552
p(untD14 vs hmbppD14)	0.0245					0.9437
Fig3e	GrzB
Paired t test	D4		D14
	Untreated	HMBPP	Untreated	HMBPP
n	6	6	4	4
p(untD4 vs untD14)	0.0331
p(untD4 vs hmbppD4)	0.001
p(hmbppD4 vs hmbppD14)	0.0043
p(untD14 vs hmbppD14)	0.0486
Fig3f		GrzB				Casp8				Others
Unpaired t test		D4		D14		D4		D14		D4		D14
		Untreated	HMBPP	HMBPP		Untreated	HMBPP	HMBPP		Untreated	HMBPP	HMBPP
n		6	6	4		5	6	4		6	6	4
p(GrzB-untD4 vs GrzB-hmbppD4)	0.3123
p(GrzB-hmbppD4 vs GrzB-hmbppD14)	0.0100
p(GrzB-untD4 vs Casp8-untD4)	0.0024
p(GrzB-untD4 vs Others-untD4)	0.0170
p(Casp8-untD4 vs Others-untD4)	0.0486
p(GrzB-hmbppD4 vs Casp8-hmbppD4)	0.0026
p(GrzB-hmbppD4 vs Others-hmbppD4)	0.0114
p(Casp8-hmbppD4 vs Others-hmbppD4)	0.0908
p(GrzB-hmbppD14 vs Casp8-hmbppD14)	0.0075
p(GrzB-hmbppD14 vs Others-hmbppD14)	0.7401
p(Casp8-hmbppD14 vs Others-hmbppD14)	0.0026
Fig3g	GrzB
Unpaired t test	D4		D14
	Untreated	HMBPP	HMBPP
n	6	6	4
p(untD4 vs hmbppD4)	0.0899
p(hmbppD4 vs hmbppD14)	0.0491
Fig3i	GrzB				Casp8				Others
	D4		D14		D4		D14		D4		D14
	Untreated	HMBPP	HMBPP		Untreated	HMBPP	HMBPP		Untreated	HMBPP	HMBPP
n	4	4	4		3	4	4		4	4	4
Fig3j	D4		D14
Unpaired t test	Untreated	HMBPP	HMBPP
n	6	6	4
p(untD4 vs hmbppD4)	0.0036
p(hmbppD4 vs hmbppD14)	0.2645
