# Supplementary material for: Modulation of lytic molecules restrain serial killing in γδ T lymphocytes
Source: Nat Commun. 2023 Sep 27;14:6035. doi: 10.1038/s41467-023-41634-7 (PMC10533871; doi:10.1038/s41467-023-41634-7)
Supplement: Supplementary file 12 — Source Data [file 41467_2023_41634_MOESM12_ESM.zip › Source RawData/Source Data Fig4.xlsx]

## Sheet: Fig4 values
Fig4a	Untreated	HMBPP
% killers	7.48988	66.3609
	15.4613	75.9003
	20.4082	85.5856
	23.6842	80.6452
	35.2941	75
	42.8571	92.4528
Fig4b	Untreated	HMBPP
% serial killers	0	14.3939
	1.30435	6.51042
	14.29	36.4486
	6.7797	21.875
	0	15.7895
	14.6341	49.0566
Fig4c		Killing mechanism (%)
		GrzB	Casp8	Others
Series of killing	Target 1	32.3263	14.5015	53.1722
	Target 2	52.1739	13.0435	34.7826
	Target 3	100	0	0
	Target 4+	0	0	0
Fig4d		Killing mechanism (%)
		GrzB	Casp8	Others
Series of killing	Target 1	46.2451	2.7668	50.9881
	Target 2	43.617	10.1064	46.2766
	Target 3	45.2055	12.3288	42.4657
	Target 4+	54	8	38
Fig4e		Killing mechanism (%)
		GrzB	Casp8	Others
Untreated	Single	30.1948	14.9351	54.8701
	Series	60.8696	8.69565	30.4348
HMBPP	Single	37.4781	3.50263	59.0193
	Series	72.8723	0.531915	26.5957
Fig4f	kills/killer
	GrzB					Casp8					Others
γδ (HMBPP)	0.931818	1.28571	0.903226	1.25		0.181818	0.367347	0.354839	0.25		0.568182	0.44898	0.645161	1.25
NK	1.71875	1.47	2.125	3.22		0.34375	0.4667	0.125	0.7778		0.625	0.4667	0.5625	0.7778
Fig4g	MFI
Hours	CD107a					TRAIL					FasL
0	200	196	207	200		3253	1731	4731	3332		2076	2305	2691
0.5	525	438	1232	622		2911	2882	3448	2877		1661	2010	2534
1	933	663	2660	1573		3532	3716	4398	4185		1561	2185	2485
2	2240	1649	4594	4219		3525	3831	5007	3934		1549	1495	2076
3	3761	4193	5393	5824		3942	4254	5486	4380		1451	1856	1846
4	6488	3918	10271	9620		3754	2957	5592	3785		1630	1924	1939

## Sheet: Fig4 p and n
Fig4a
Paired t test	Untreated	HMBPP
n	6	6
p	<0.0001
Fig4b
Paired t test	Untreated	HMBPP
n	6	6
p	0.0065
Fig4c
	6 donors pooled	Events
n	Target 1	331
	Target 2	23
	Target 3	4
	Target 4+	0
Fig4d
	6 donors pooled	Events
n	Target 1	759
	Target 2	188
	Target 3	73
	Target 4+	50
Fig4e
	6 donors pooled	Events
Untreated	Single	308
	Series	23
HMBPP	Single	571
	Series	188
Fig4f
Unpaired t test	γδ (HMBPP)	NK
n	4	4
p(GrzB)	0.0404
Fig4g	CD107a	TRAIL	FasL
n	4	4	3
p (One-Way ANOVA, multiple comparisons, 0h vs 4h)	0.0432	0.0679	0.1056
