# Supplementary material for: Modulation of lytic molecules restrain serial killing in γδ T lymphocytes
Source: Nat Commun. 2023 Sep 27;14:6035. doi: 10.1038/s41467-023-41634-7 (PMC10533871; doi:10.1038/s41467-023-41634-7)
Supplement: Supplementary file 12 — Source Data [file 41467_2023_41634_MOESM12_ESM.zip › Source RawData/Source Data Fig5.xlsx]

## Sheet: Fig5 values
Fig5a	% total target kills
		GrzB				Casp8				Others
Control	- TCR Ab	1.80505	6.68693	9.15493		0.361011	0.911854	12.6761		8.66426	24.3161	13.3803
	+ TCR Ab	1.84255	5.24781	10.4167		0.335008	2.04082	15.9722		5.52764	20.1166	9.72222
HMBPP	- TCR Ab	5.42169	14.4201	29.3706		2.71084	2.50784	16.0839		20.4819	29.7806	19.5804
	+ TCR Ab	2	5.92255	17.2222		0.666667	0.911162	18.8889		11.1111	18.451	16.1111
Fig5b
	Control	E64
%killers	66.1017	55.2239
	75	68.1319
	88.5714	93.1818
	100	100
Fig5c	GrzB			Casp8			Others			Total
	Control	E64		Control	E64		Control	E64		Control	E64
Kills/killer	0.461538	0.351351		0.076923	0.351351		0.641026	0.486486		1.17949	1.18919
	0.93	0.35		0.1228	0.3226		0.2456	0.5		1.2984	1.1726
	0.693548	0.512195		0.435484	0.829268		0.66129	0.707317		1.79032	2.04878
	1.25	0.5		0.25	0.75		1.25	1		2.75	2.25
Fig5d	Control	+rhPrf1
%killers	66.1017	54.3478
	84.6154	100
	92.4528	84.9057
	100	100
Fig5e	GrzB			Casp8			Others			Total
	Control	+rhPrf1		Control	+rhPrf1		Control	+rhPrf1		Control	+rhPrf1
Kills/killer	0.461538	0.64		0.076923	0.08		0.641026	0.6		1.17949	1.32
	0.931818	1.04615		0.181818	0.292308		0.568182	1.15385		1.68182	2.49231
	1.28571	1.6		0.367347	0.511111		0.44898	0.711111		2.10204	2.82222
	0.903226	1.46667		0.354839	0.166667		0.645161	0.733333		1.90323	2.36667
Fig5f		Control	+rhPrf1
# targets killed	1	101	92
	2	41	46
	≥3	26	57
Fig5g
		GrzB protein MFI fold change to day 0							Perforin protein MFI fold change to day 0
Days	0	1	1	1	1	1	1		1	1	1
	3	81.7792	16.4376	8.90461	17.1427	10.9916	29.324		1.46589	2.09798	1.6805
	6	9.8244	2.06378	1.54917	1.76021	2.28367	1.58743		0.955719	1.17636	1.26876
	10	1.44743	1.19665	1.12917	1.6323	1.94199	1.28854		1.03088	1.4257	1.31957
	14	2.67673	1.65117	0.843939	1.65701	1.24233	0.735012		0.930664	0.853806	0.732997
Fig5h
		GrzB RNA MFI fold change to day 0							Perforin RNA MFI fold change to day 0
Days	0	1	1	1	1	1	1		1	1	1
	3	21.2924	8.27181	9.71236	21.1734	15.829	45.0689		13.865	9.05353	18.3057
	6	3.06243	2.28363	3.45932	3.55074	4.07695	2.6222		2.40615	3.51396	4.07279
	10	1.36627	1.62021	2.96761	2.38679	2.4307	2.04354		2.50701	3.42071	4.41172
	14	2.67529	2.11482	2.46922	2.64628	2.13628	1.55333		2.31249	2.4122	2.22388
Fig5i	GrzB MFI normalized to t0															Perforin MFI normalized to t0
		Control							Cycloheximide								Control							Cycloheximide
Hours	0	1	1	1	1	1	1		1	1	1	1	1	1		0	1	1	1	1	1	1		1	1	1	1	1	1
	30	1.03255	1.28552	1.23032	1.05586	0.823848	0.88279		1.34107	1.37996	1.12017	1	0.912298	0.973464		30	1.69146	1.02109	1.34897	1.18132	1.80822	1.02491		1.39855	1.07381	1.24567	0.934426	1.32551	0.954306
	60	0.705153	1.0576	0.912826	0.890419	0.566091	0.760567		1.06092	1.09163	0.88841	0.944825	0.619568	0.942479		60	1.38698	0.955882	1.1354	1	1.64384	1.13699		1.23328	0.982242	0.907873	0.812842	-0.12757	0.724077
	120	0.550407	0.92291	0.682701	0.704367	0.530664	0.69548		0.901734	0.784472	0.472454	0.743829	0.479903	1.01625		120	1.12996	0.90788	1.00893	1.10098	2.14384	1.23412		1.14327	0.782186	0.64517	0.534153	-0.20381	0.216169
	180	0.394757	0.858084	0.579091	0.672142	0.434944	0.627279		0.717378	0.637329	0.354082	0.601881	0.429233	0.843306		180	0.871491	0.899556	0.848409	1.30185	1.15753	1.22541		1.05239	0.736127	0.651591	0.575137	0.409091	0.008787
	240	0.510172	0.751032	0.507243	0.660643	0.591992	0.565369		0.521535	0.5747	0.265077	0.647994	0.359946	0.713213		240	0.964399	0.899556	0.979341	1.10641	1.08219	1.90286		0.885094	0.54162	0.492462	0.565574	-0.16276	0.168717
Fig5k	γδ							NK				No effector
Extracellular GrzB particle/cell (1 value=field of view)	0	1.33333	5	0	0	1		0	0	0		0	0	0
	0	1	0	1	3	2		0	0	0		0	0	0
	1	10	3	0	2	0		0	0	0		0	0	0
	0.5	0.5	0	3	1	0		0	0	0		0	0	0
	0	0	1	4.5	1.5	0.5		0	0	0		0	0	0
	0.5	1	4	0	0	0
	2		0			0.5
	0.5					0
						0.5

## Sheet: Fig5 p and n
Fig5a
Ratio paired t test		n
		GrzB	Casp8	Others
Control	- TCR Ab	3	3	3
	+ TCR Ab	3	3	3
HMBPP	- TCR Ab	3	3	3
	+ TCR Ab	3	3	3
		GrzB	Casp8	Others
p(untreated(-Ab vs +Ab))		0.8057	0.3399	0.051
p(HMBPP(-Ab vs +Ab))		0.0288	0.2508	0.0733
p(-Ab(untreated vs HMBPP))		0.0145	0.1687	0.1339
p(+Ab(untreated vs HMBPP))		0.2218	0.9734	0.2555
Fig5b
Paired t test	Control	E64
n	4	4
p	0.4125
Fig5c	GrzB			Casp8			Others			Total
Ratio paired t test	Control	E64		Control	E64		Control	E64		Control	E64
n	4	4		4	4		4	4		4	4
p	0.0479			0.0100			0.7782			0.6191
Fig5d
Paired t test	Control	+rhPrf1
n	4	4
p	0.947
Fig5e	GrzB			Casp8			Others			Total
Ratio paired t test	Control	+rhPrf1		Control	+rhPrf1		Control	+rhPrf1		Control	+rhPrf1
n	4	4		4	4		4	4		4	4
p	0.036			0.9408			0.172			0.0234
Fig5g	GrzB Protein
Ratio paired t test	D3	D14
n	6	6
p	0.0002
Fig5h	GrzB RNA			Perforin RNA
Ratio paired t test	D3	D14		D3	D14
n	6	6		3	3
p	0.001			0.0167
Fig5i	GrzB t240			Perforin t240
Paired t test	Control	Cycloheximide		Control	Cycloheximide
n	6	6		6	6
p	0.2472			0.0329
Fig5k
One-Way ANOVA		γδ	NK	No effector
n (donors)		6	3	3
p(γδ vs NK)	0.0163
p(γδ vs No effector)	0.0163
