# Supplementary material for: Modulation of lytic molecules restrain serial killing in γδ T lymphocytes
Source: Nat Commun. 2023 Sep 27;14:6035. doi: 10.1038/s41467-023-41634-7 (PMC10533871; doi:10.1038/s41467-023-41634-7)
Supplement: Supplementary file 12 — Source Data [file 41467_2023_41634_MOESM12_ESM.zip › Source RawData/Source Data Fig6.xlsx]

## Sheet: Fig6 values
Fig 6b
	gd T cells		NK cells
	GrzB-Prf	Prf-GrzB	GrzB-Prf	Prf-GrzB
Volume colocalized (%)	49.2437	76.5188	63.6526	67.2101	Rows correspond to mean per donor
	46.3752	84.8167	55.0269	75.426
	34.5911	91.5132	50.4502	77.2249
	15.2379	63.2208	66.4858	45.4682
	25.8784	73.9768	73.1045	24.8852
Fig 6d
	GrzB-Prf		Prf-GrzB
	Day 4	Day 13/14	Day 4	Day 13/14
Volume colocalized (%)	15.2379	36.9445	63.2208	14.2884	Rows correspond to mean per donor
	25.8784	39.7086	73.9768	14.3108
	28.6939	56.4524	34.4263	29.8722
	31.1446	59.2033	58.4834	32.7142
	44.2735	71.3186	76.3906	40.0715
	62.1167	52.4979	65.4829	78.3925
	37.9851	64.7587	79.1529	26.9869
	21.1108	62.0045	90.8252	28.1328
	41.7589	64.2113	68.7088	29.0466
Fig 6e
	GrzB sum intensity	Killing strategy (%) (GrzB>Casp8) CONTROL	Killing strategy (%) (GrzB>Casp8) HMBPP
	27.0617	40	65.7143
	39.7153	47.3684	43.4783
	70.5216	55.1	69.3251
	17.5968	57.6271	61.25
	64.8779	16.6667	18.9474
	27.1604	20.9524	30.8725
	68.8	26	61.165
	85.2		47.4576
Fig 6f
	Prf sum intensity	Killing strategy (%) (GrzB>Casp8) CONTROL	Killing strategy (%) (GrzB>Casp8) HMBPP
	63.1138	40	65.7143
	37.1716	47.3684	43.4783
	45.1599	55.1	69.3251
	37.3269	57.6271	61.25
	7.55561	16.6667	18.9474
	6.26692	20.9524	30.8725
	60.5	26	61.165
	25.5		47.4576
Fig 6g
	GrzB-Prf colocalization (%)	Killing strategy (%) (GrzB>Casp8) CONTROL	Killing strategy (%) (GrzB>Casp8) HMBPP
	42	40	65.7143
	27	47.3684	43.4783
	46	55.1	69.3251
	62	57.6271	61.25
	9	16.6667	18.9474
	20	28.1232	43.139
	38	26	61.165
	21.1		47.4576
Fig 6h
	GrzB-Prf colocalization (%)	Kills/killer (GrzB>Casp8) CONTROL	Kills/killer (GrzB>Casp8) HMBPP
	42	0.4	0.657143
	27	0.473684	0.434783
	46	0.675	1.18947
	62	0.62963	1.30667
	9	0.178571	0.189474
	20	0.296411	0.622372
	38	0.361111	1.28571
	21.1		0.903226

## Sheet: Fig6 p and n
Fig 6b
paired t test
number of donors	5
number of cells per donor	>16
p(GrzB-Prf gdTc vs GrzB-Prf NK)	0.0377
p(GrzB-Prf gdTc vs Prf-GrzB gdTc)	0.001
p(Prf-GrzB gdTc vs Prf-GrzB NK)	0.0553
p(GrzB-Prf NK vs Prf-GrzB NK)	0.8027
Fig 6d
paired t test
number of donors	9
number of cells per donor	>16
p(GrzB-Prf D4 vs GrzB-Prf D13/14)	0.0014
p(Prf-GrzB D4 vs Prf-GrzB D13/14)	0.0032
Fig 6e
	Control	HMBPP
n	7	8
R square	0.06973	0.002754
p value	0.5672	0.9018
Fig 6f
	Control	HMBPP
n	7	8
R square	0.2215	0.769
p value	0.2864	0.0042
Fig 6g
	Control	HMBPP
n	7	8
R square	0.6405	0.7193
p value	0.0306	0.0078
Fig 6h
	Control	HMBPP
n	7	8
R square	0.7126	0.611
p value	0.0169	0.0219
