# Supplementary material for: Modulation of lytic molecules restrain serial killing in γδ T lymphocytes
Source: Nat Commun. 2023 Sep 27;14:6035. doi: 10.1038/s41467-023-41634-7 (PMC10533871; doi:10.1038/s41467-023-41634-7)
Supplement: Supplementary file 12 — Source Data [file 41467_2023_41634_MOESM12_ESM.zip › Source RawData/Source Data Supplementary Fig1.xlsx]

## Sheet: Ext Fig1 values
Ext Fig 1b		IL2+ZOL		ZOL-only		IL2-only		none
	Days	Mean	SD	Mean	SD	Mean	SD	Mean	SD
	0	5.23167	7.01135	2.285	1.87234	2.285	1.87234	2.45333	2.65905
	3	6.6575	13.0905	0.773333	0.385625	1.00833	1.01608	2.68333	2.90872
	6	64.525	18.5319	3.24	4.66877	3.895	3.30711	2.37667	2.58682
	10	78.6833	15.1899	1.245	1.07812	5.245	4.7353	1.28667	0.816476
	14	81.75	17.0367	1.16667	0.482024	6.11	7.63458	1.30667	0.755932
Ext Fig 1c		CD16		CD27		CD28		CD62L		CCR6
	Days	Mean	SD	Mean	SD	Mean	SD	Mean	SD	Mean	SD
	0	1	0	1	0	1	0	1	0	1	0
	3	0.367444	0.167307	0.262176	0.123337	1.39619	0.639049	1.93528	1.47659	0.576936	0.125476
	14	2.1276	0.97042	0.324903	0.322258	1.1896	0.467051	0.421967	0.230978	1.04403	0.352896
Ext Fig 1f		Day 0
	Granzyme B + (%) in TCRgd +	49.4
		56.9
		56.8
		53.4
		74.9
		71.7
		32.8
		33.2
		58.8
		22.4
		67.6
		69.7
		53.5
		30.5
		41.7
		46.9
		49.1
		33.4
		32.9
		65.1
		40.8
		77
Ext Fig 1g		Granzyme B MFI
	Days	Donor 1	Donor 2	Donor 3	Donor 4
	0	4547	769	3716	1976
	1	11299	512	18676	15241
	2	43800	561	25337	16192
	3	67999	738	41231	33921
	4	41732	35678	48607	73166
	5	20569	28207	16613	32022
	6	11095	7080	4425	7646
	7	13606	9642	8081	10747
	10	3746	1860	2899	6588
	13	3379	1558	3634	7596
	14	3800	1751	4701	5652
Ext Fig 1h		D4		D14
		Mean of 2 technical replicates	SD	Mean of 2 technical replicates	SD
	Donor 1	21421.1	171.99	973.569	80.2621
	Donor 2	10346	493.04	754.662	275.183
	Donor 3	14643.1	447.174	381.709	91.7279
Ext Fig 1i		IL2+ZOL		ZOL-only		IL2-only		none
	Days	Mean	SD	Mean	SD	Mean	SD	Mean	SD
	0	1	0	1	0	1	0	1	0
	3	13.2656	7.39126	1.67542	1.17996	2.82824	1.63665	0.438236	0.266019
	6	1.81957	1.4624	2.41873	4.21983	4.82246	2.7127	0.353081	0.197162
	10	1.00838	0.386954	0.637912	0.832206	1.34367	0.729018	0.273832	0.14422
	14	1.21341	0.959618	0.403788	0.574446	1.34502	0.723798	0.238061	0.0789886
Ext Fig 1j		D3
		PBMC	γδ+monocytes
	Granzyme B MFI fold change	2.73172	4.89893
		2.10758	2.93948
		9.41676	6.32003
		7.74895	0.467549
		5.26901	4.49418
		25.6383	27.9039
		26.9628	37.5216
Ext Fig 1k		Granzyme A			Granzyme H			Granzyme K			Granzyme M			FasL			TRAIL
	Days	Median	Upper Quartile	Lower Quartile	Median	Upper Quartile	Lower Quartile	Median	Upper Quartile	Lower Quartile	Median	Upper Quartile	Lower Quartile	Median	Upper Quartile	Lower Quartile	Median	Upper Quartile	Lower Quartile
	0	1	1	1	1	1	1	1	1	1	1	1	1	1	1	1	1	1	1
	3	1.38776	2.06817	1.00664	1.87423	2.05083	1.68107	0.677674	0.949971	0.54557	0.353894	0.433538	0.290914	1.0563	2.23078	0.845027	2.20733	2.79702	1.6843
	14	1.43963	2.25266	0.943254	1.46267	1.62014	1.21711	2.62746	3.97831	0.939545	0.504122	0.627559	0.400164	1.08125	1.59063	0.832953	1.25692	1.57133	1.09596
		NKp40		NKp44		NKp46		NKG2A		NKG2D		DNAM1
	Days	Mean	SD	Mean	SD	Mean	SD	Mean	SD	Mean	SD	Mean	SD
	0	1	0	1	0	1	0	1	0	1	0	1	0
	3	2.33765	0.505733	5.2576	4.09326	0.559835	0.121381	1.6293	0.907475	6.9187	2.36488	2.14502	0.728072
	14	2.28573	0.225862	5.3995	3.20245	1.21256	0.0934473	2.74084	4.07081	9.84053	2.38332	2.55051	0.814354
		PD1		TIM3		CD160		CD200R		CD244		CTL4
	Days	Mean	SD	Mean	SD	Mean	SD	Mean	SD	Mean	SD	Mean	SD
	0	1	0	1	0	1	0	1	0	1	0	1	0
	3	0.992314	0.252642	2.78637	1.85116	0.826229	0.212949	1.05081	0.225319	0.599047	0.250951	1.8082	1.14412
	14	0.975773	0.423469	3.33489	2.43662	0.602445	0.171662	1.18748	0.403081	1.16151	0.547166	1.37528	0.522934
Ext Fig 1l		IL2+ZOL		IL2+ZOL+IL15		IL2 2000U/mL +ZOL
	Days	Mean	SD	Mean	SD	Mean	SD
	0	1	0	1	0	1	0
	3	17.2848	13.2428	33.4311	21.5578	24.6655	15.4667
	6	4.47325	5.25496	3.14973	1.62641	5.65024	6.1066
	10	2.22099	2.02384	3.1504	2.40185	2.38676	3.1203
	14	2.89717	2.43504	2.20593	1.19932	2.45024	2.39449
Ext Fig 1m		GrzBbright CTVdim		GrzBbright CTVbright		GrzBdim CTVbright		GrzBdim CTVdim
	Days	Mean	SD	Mean	SD	Mean	SD	Mean	SD
	0	0.043878	0.0738947	2.44	2.67317	95.84	4.06153	1.6735	3.95205
	3	4.781	5.71998	69.52	22.147	22.474	22.3915	3.219	1.91509
	6	42.38	25.2637	2.53	1.29608	5.366	3.8092	49.753	28.6236
	10	2.784	2.74368	0.2238	0.209298	3.009	1.52567	93.99	2.82349
Ext Fig 1n		IL2+ZOL		IL2 only
	Days	Mean	SD	Mean	SD
	14	1	0	1	0
	17	3.56556	2.49469	3.56556	2.49469
	20	2.4519	1.7667	2.4519	1.7667
	24	1.13487	0.629377	1.13487	0.629377
	28	1.36265	0.992082	1.36265	0.992082

## Sheet: Ext Fig1 p and n
Ext Fig 1b
	IL2+ZOL	ZOL-only	IL2-only	none
n	12	6	6	3
Ext Fig 1c
two-way ANOVA	CD16	CD27	CD28	CD62L	CCR6
n	10	10	10	10	10
p(Day3 vs Day0)	0.0137	0.0032	0.1783	0.0001	0.1407
p(Day0 vs Day 14)	<0,0001	0.0078	0.6703	0.0272	0.9786
p(Day3 vs Day14)	<0,0001	0.957	0.6221	<0,0001	0.0924
Ext Fig 1f
	Day 0
n	22
Ext Fig 1g
n	4
Ext Fig 1h
Ratio paired t test
n	3
p(Day 4 vs Day 14)	0.009
Ext Fig 1i
	IL2+ZOL	ZOL-only	IL2-only	none
n	6	6	6	3
Ext Fig 1j
Ratio paired t test	PBMC	gd + monocytes
n	7	7
p(PBMC vs gd+monocytes)	0.5315
Ext Fig 1k
Repeated measures one-way ANOVA	Granzyme A	Granzyme H	Granzyme K	Granzyme M	FasL	TRAIL
n	26	8	20	8	25	28
p(D0 vs D3)	0.0036	<0,0001	0.0032	<0,0001	0.1302	<0,0001
p(D0 vs D14)	0.0044	0.0052	0.0048	<0,0001	0.1544	0.0002
p(D3 vs D14)	0.9796	0.0081	0.0006	0.0383	0.1553	<0,0001
Repeated measures one-way ANOVA	NKp30	NKp44	NKp46	NKG2A	NKG2D	DNAM1
n	6	6	6	18	6	6
p(D0 vs D3)	0.003	0.1097	0.0007	0.0235	0.0039	0.027
p(D0 vs D14)	<0,0001	0.0444	0.0059	0.1948	0.0006	0.0126
p(D3 vs D14)	0.9664	0.951	0.0008	0.4747	0.1624	0.4251
Repeated measures one-way ANOVA	PD1	TIM3	CD160	CD200R	CD244	CTL4
n	6	6	6	6	6	6
p(D0 vs D3)	0.9969	0.1356	0.2075	0.8499	0.0254	0.283
p(D0 vs D14)	0.9893	0.1383	0.0055	0.5338	0.7615	0.2742
p(D3 vs D14)	0.9896	0.8591	0.0129	0.6884	0.0638	0.507
Ext Fig 1l
Ratio paired t test	IL2+ZOL	IL2+ZOL+IL15	IL2 2000U/mL +ZOL
n	16	9	7
p(Day 3 IL2+ZOL vs IL15)	0.0717
p(Day 3 IL2+ZOL vs IL2 2000U/mL)	0.1991
Ext Fig 1m
Ordinary one-way ANOVA	Day 0	Day 3	Day 6	Day 10
n		10
p(GrzB+CTV+ vs GrzB+CTV-)		<0,0001	0.0001
p(GrzB+CTV+ vs GrzB-CTV+)		<0,0001
p(GrzB+CTV+ vs GrzB-CTV-)		<0,0001		<0,0001
p(GrzB-CTV+ vs GrzB+CTV-)	<0,0001		0.004
p(GrzB-CTV+ vs GrzB+CTV+)	<0,0001
p(GrzB-CTV+ vs GrzB-CTV-)	<0,0001			<0,0001
p(GrzB+CTV- vs GrzB-CTV-)			0.7251	<0,0001
Ext Fig 1n
Ratio paired t test	IL2+ZOL	IL2 only
n	9	9
p(Day 17 IL2+ZOL vs Day 17 IL2only)	0.4798
