# Supplementary material for: Modulation of lytic molecules restrain serial killing in γδ T lymphocytes
Source: Nat Commun. 2023 Sep 27;14:6035. doi: 10.1038/s41467-023-41634-7 (PMC10533871; doi:10.1038/s41467-023-41634-7)
Supplement: Supplementary file 12 — Source Data [file 41467_2023_41634_MOESM12_ESM.zip › Source RawData/Source Data Supplementary Fig2.xlsx]

## Sheet: Ext Fig2 values
Ext Fig2a	γδ		NK
	D4	D14	D4
Granules/cell section	3	0	2
	6	0	6
	5	0	2
	5	2	11
	7	14	5
	4	0	11
	6	1	4
	2	9	10
	4	3	10
	8	9	6
	7	8	17
	6	5	1
	1	4	5
	1	8	10
	2	6	14
	3	0	4
	3	1	8
	5	1	17
	6	7	3
	9	2	4
	10	0	4
	19	1	8
	12	3	4
	3	7	2
	8	3	9
	4	2	6
	9	1	7
	4	0	2
	3	2	2
	0	13	1
	3	4	5
	14	6	2
	13	7	9
	2	2	1
	6	4	3
	0	3	2
	0	7	7
	5	6	1
	4	10	4
	17	3	2
	2	2	1
	2	1	4
	13	4	6
	5	2	6
	4	8	3
	0	4	1
	5	8	4
	0	7	4
	0	1	18
	0	2	13
	3	6	3
	7	4	1
	1	4	0
	0	7	5
	10	3	2
	2	16	0
	1	5	0
	3	13	3
	8	7	1
	9	9	5
Ext Fig2b	γδ		NK
	D4	D14	D4
GrzB+/GrzB- (mean ratio)	5.64286	2.07692	1.74074
	4.44	1.8	3.26316
	1.62069	1.28	1.66667
Ext Fig2c	γδ		NK
GrzB+ granule area (mean)	D4	D14	D4
	0.0779364	0.0622616	0.0581787
GrzB- granule area (mean)	D4	D14	D4
	0.0792985	0.069413	0.0702621
Ext Fig2f	γδ		NK
	D4	D14	D4
Chondroitin sulfate+ (granule/cell median)	2	2	2
Ext Fig2g	γδ
	D4	D14
CD63 (particle count / cell median)	12.5	11.5

## Sheet: Ext Fig2 p and n
Ext Fig2a	γδ		NK
Kruskal-Wallis test	D4	D14	D4
n(donors)	3	3	3
n(cells analyzed/donor)	20	20	20
p(γδ(D4 vs D14))	>0,9999
p(γδD4 vs NKD4)	>0,9999
Ext Fig2b	γδ		NK
	D4	D14	D4
n	3	3	3
Ext Fig2c GrzB+	γδ		NK
Kruskal-Wallis test	D4	D14	D4
n(donors)	3	3	3
n(events)	236	172	207
p(γδ(D4 vs D14))	<0,0001
p(γδD4 vs NKD4)	<0,0001
Ext Fig2c GrzB-	γδ		NK
Kruskal-Wallis test	D4	D14	D4
n(donors)	3	3	3
n(events)	67	92	103
p(γδ(D4 vs D14))	0.4688
p(γδD4 vs NKD4)	0.1272
Ext Fig2d	γδ
	D4	D14
n (donors)	3	3
n (dots)	237	170
Linear regression equation	Y = 0,6150*X + 0,03920	Y = 0,5593*X + 0,05030
Ext Fig2e	γδ		NK
	D4	D14	D4
n (donors)	3	3	3
n (dots)	237	172	203
Linear regression equation	Y = 14,93*X + 2,474	Y = 30,89*X + 2,171	Y = 19,02*X + 3,085
Ext Fig2f	γδ		NK
Kruskal-Wallis test	D4	D14	D4
n(donors)	3	3	1
n(events)	60	60	20
p(γδ(D4 vs D14))	0.3629
p(γδD4 vs NKD4)	0.4705
Ext Fig2g	γδ
Mann-Whitney test	D4	D14
n(donor)	1	1
n(events)	20	20
p(γδ(D4 vs D14))	0.5417
