# Supplementary material for: Modulation of lytic molecules restrain serial killing in γδ T lymphocytes
Source: Nat Commun. 2023 Sep 27;14:6035. doi: 10.1038/s41467-023-41634-7 (PMC10533871; doi:10.1038/s41467-023-41634-7)
Supplement: Supplementary file 12 — Source Data [file 41467_2023_41634_MOESM12_ESM.zip › Source RawData/Source Data Supplementary Fig3.xlsx]

## Sheet: Ext Fig3 values
Ext Fig3c
		A498							HeLa							DLD1							U251							Daudi							K562							Kazumi
rMFI	BTN2A1	1.50463	1.74048						1.47715	1.51373						1.49091	1.91241						1.6784	1.8008						1.30636	2.2782						1.36539	2.06332						1.40191	2.03746
	CD277/BTN3A	1.89427	3.44014	4.54426	4.63197	6.58271	5.28353		1.77897	4.4938	5.08242	5.64641	6.50588	5.75926		2.33202	6.60101	7.80034	7.54491	7.72655	6.55008		1.88305	4.7172	2.57558	2.97291	2.23333	3.43169		2.28358	3.99225	9.46809	8.08421	5.88115	4.531		1.38906	2.1465	3.65138	4.8	5.8287	3.77236		1.28525	2.25	3.72632	5.56793	6.15566	4.33134
	CD95/FasL	5.76091	4.58197	5.69474	4.60204				2.50152	2.22069	2.47552	2.65108				2.21569	1.84314	1.88571	2.37069				1.2076	1.23745	1.2705	1.83926				1.21226	1.38385	1.2979	1.27318				1.01361	1.25683	1.1791	1.01042				1	1	1	1.06331
	TRAIL-R1	3.86638	3.88718	5.02463	3.57921				3.61491	4.30921	4.55102	3.70548				8.61053	11.4786	9.78599	8.26549				1.51093	1.98511	1.57303	2.06667				5.3886	6.98052	6.37883	4.36321				7.47268	9.08788	8.50144	4.48039				2.29221	3.03621	3.33333	2.25937
	TRAIL-R2	3.02075	4.87	5.01923	3.51232				4.43293	6.62821	7.13605	5.14084				6.56687	8.40445	7.96578	5.87611				1.95491	2.32367	2.32009	2.45104				4.12435	4.26513	4.57286	2.96482				3.22404	5.18307	4.42623	2.87846				3.00325	4.12256	4.35159	3.20872
Ext Fig3d	>=1 cell survived					all cells were killed
	D4		D14			D4		D14
	untreated	HMBPP	untreated	HMBPP		untreated	HMBPP	untreated	HMBPP
%microwells	93.3824	6.12245				6.61765	93.8776
	80.1418	27.6471				19.8582	72.3529
	63.6364	7.69231	100	50.9091		36.3636	92.3077	0	49.0909
	85.7143	4	100	20.8955		14.2857	96	0	79.1045
	85.9155	54.7619	98.1651	57.8947		14.0845	45.2381	1.83486	42.1053
	93.2584	28.5714	95.3488	33.8129		6.74157	71.4286	4.65116	66.1871
Ext Fig3e
E:T ratio	D4	D14
Daudi lysed (%)	67.84	32.72
	51.34	31.42
	44.11	20.75
	57.21	23.95
	43.18	24.32
	71.88	57.82
	84.28	49.22
Ext Fig3f	D4		D14
	untreated	HMBPP	HMBPP
Time (means in min)	220.312	75.4085
	135.128	85.1116
	108.3	54.4287	100.168
	43.4118	80.3333	84.4242
	141.6	129.871	118.443
	96.3462	72.8445	113.881
Ext Fig3g	GrzB				Casp8				Others
	D4		D14		D4		D14		D4		D14
	untreated	HMBPP	HMBPP		untreated	HMBPP	HMBPP		untreated	HMBPP	HMBPP
Time (means in min)	25	20.2965			124.333	177			49.7143	60.1
	20.75	21.0744			111	131.364			52	54
	38	30.7826	35.2703		67	112.5	190.833		87	31.5	73.814
	24.375	19.05	42.871			92.1429	132		37.5	48.6667	72.0545
	4.5	24.6207	20.7857		130	108.667	98.1818		109.8	55.3929	36.9074
	14	17.9375	28.7812		127.5	115.5	129.692		23.6471	35.0358	39.813
*: no killing
Ext Fig3h
	GrzB=Casp8	Unstained	Masked	Collapse Fast	Collapse Slow
Killing mechanism (%Others)	4	24	0	24	48
	9.09091	36.3636	13.6364	9.09091	31.8182
	15	5	25	10	45
	0	40	20	0	40
Ext Fig3i	D4		D14
	GrzB (q75%)	Casp8 (q25%)	GrzB (q75%)	Casp8 (q25%)
Quartiles	45	57	39	107.25
	24.75	*	21	55.5
	5.25	103.5	30	69
	17.25	125.25	21	98.25
Arrows (quartile mean)	23.0625	95.25	27.75	82.5
*: no killing
Ext Fig3j	Fast				Slow				Intermediate
	D4		D14		D4		D14		D4		D14
	untreated	HMBPP	HMBPP		untreated	HMBPP	HMBPP		untreated	HMBPP	HMBPP
Killing mechanism (%)	41.6667	68.9243			50	7.96813			8.33333	23.1076
	48.3333	65.1261			41.6667	23.9496			10	10.9244
	48	82.8571	52.6786		44	11.4286	28.5714		8	5.71429	18.75
	73.6842	50	54.8077		15.7895	28.2609	22.1154		10.5263	21.7391	23.0769
	8.57143	37.931	36.5591		20	15.8621	30.4659		71.4286	46.2069	32.9749
	29.3103	46.6321	40.8451		15.5172	6.73575	28.8732		55.1724	46.6321	30.2817

## Sheet: Ext Fig3 p and n
Ext Fig3c	n(experiment)
	A498	HeLa	DLD1	U251	Daudi	K562	Kazumi
BTN2A1	2	2	2	2	2	2	2
CD277/BTN3A	6	6	6	6	6	6	6
CD95/FasL	4	4	4	4	4	4	4
TRAIL-R1	4	4	4	4	4	4	4
TRAIL-R2	4	4	4	4	4	4	4
Ext Fig3d	>=1 cell survived					all cells were killed
Unpaired t test	D4		D14			D4		D14
	untreated	HMBPP	untreated	HMBPP		untreated	HMBPP	untreated	HMBPP
n	6	6	4	4		6	6	4	4
p(D4(untreated vs HMBPP))	<0,0001
p(D14(untreated vs HMBPP))	0.0005
p(untreated(D4 vs D14))	0.0365
p(HMBPP(D4 vs D14))	0.1486
Ext Fig3e
Paired t test
E:T ratio	D4	D14
n(experiment)	7	7
p(D4 vs D14)	0.0002
Ext Fig3f	D4		D14
Unpaired t test	untreated	HMBPP	HMBPP
n	6	6	4
p(D4(untreated vs HMBPP))	0.1454
p(HMBPP(D4 vs D14))	0.1741
Ext Fig3g		GrzB				Casp8				Others
		D4		D14		D4		D14		D4		D14
Unpaired t test		untreated	HMBPP	HMBPP		untreated	HMBPP	HMBPP		untreated	HMBPP	HMBPP
n		6	6	4		5	6	4		6	6	4
p(GrzB D4(untreated vs HMBPP))	0.8168
p(GrzB HMBPP(D4 vs D14))	0.0616
p(untreated D4(GrzB vs Casp8)	<0,0001
p(untreated D4(GrzB vs Others)	0.0194
p(untreated D4(Casp8 vs Others)	0.0179
p(HMBPP D4(GrzB vs Casp8)	<0,0001
p(HMBPP D4(GrzB vs Others)	0.0006
p(HMBPP D4(Casp8 vs Others)	0.0002
p(HMBPP D14(GrzB vs Casp8)	0.0018
p(HMBPP D14(GrzB vs Others)	0.0755
p(HMBPP D14(Casp8 vs Others)	0.0093
Ext Fig3h	GrzB=Casp8	Unstained	Masked	Collapse Fast	Collapse Slow
n	4	4	4	4	4
Ext Fig3i	D4		D14
	GrzB (q75%)	Casp8 (q25%)	GrzB (q75%)	Casp8 (q25%)
n	4	3	4	4
Ext Fig3j	Fast				Slow				Intermediate
	D4		D14		D4		D14		D4		D14
	untreated	HMBPP	HMBPP		untreated	HMBPP	HMBPP		untreated	HMBPP	HMBPP
n	6	6	4		6	6	4		6	6	4
