# Supplementary material for: Modulation of lytic molecules restrain serial killing in γδ T lymphocytes
Source: Nat Commun. 2023 Sep 27;14:6035. doi: 10.1038/s41467-023-41634-7 (PMC10533871; doi:10.1038/s41467-023-41634-7)
Supplement: Supplementary file 12 — Source Data [file 41467_2023_41634_MOESM12_ESM.zip › Source RawData/Source Data Supplementary Fig4.xlsx]

## Sheet: Ext Fig4 values
Ext Fig4a	D4
	untreated	HMBPP
% killing	9.3199	65.586
	11.6487	68.5144
	12.89	50.9375
	18.323	52.8053
	28.037	74.747
	35.2113	71.0345
Ext Fig4b	GrzB			Casp8			Others
	untreated	HMBPP		untreated	HMBPP		untreated	HMBPP
% killing mechanisms	10.8	42.6		21.62	1.521		67.5676	55.8935
	16.9231	21.3592		6.15385	2.589		76.9231	76.0518
	55.1	69.3251		10.2	3.06749		34.7	27.6074
	57.6271	61.25		13.5593	6.25		28.8136	32.5
	35.2941	55.4054		6.86275	10.8108		57.8431	33.7838
	26	61.165		36	17.4757		38	21.3592
Ext Fig4c	GrzB			Casp8
	untreated	HMBPP		untreated	HMBPP
Time (means in min)	4.5	12.5946		46.5	50.25
	5.72727	5.95454		73.5	67.5
	10.0714	5.36283		54	78.6
	7.125	6.70408		59.25	70.5
	7.08333	7.53658		161.143	111.375
	10.6154	11.7619		213.5	118.833
Ext Fig4d	untreated	HMBPP
Uninterrupted serial lethal contacts (%)	100	92.6471
	100	87.2093
Ext Fig4e	GrzB			Casp8			Others
	γδ	NK		γδ	NK		γδ	NK
Killing mechanisms (%)	55.4054	63.9535		10.8108	12.7907		33.7838	23.2558
	61.165	61.1		17.4757	19.444		21.3592	19.444
	47.4576	75.5556		18.6441	4.44444		33.8983	20
	45.5	67.4		9.0909	16.279		45.455	16.279

## Sheet: Ext Fig4 p and n
Ext Fig4a	D4
Paired t test	untreated	HMBPP
n	6	6
p	0.0001
Ext Fig4b	GrzB			Casp8			Others
	untreated	HMBPP		untreated	HMBPP		untreated	HMBPP
n	6	6		6	6		6	6
Ext Fig4c	GrzB			Casp8
Paired t test	untreated	HMBPP		untreated	HMBPP
n	6	6		6	6
p(GrzB(untreated vs HMBPP))	0.6563
p(Casp8(untreated vs HMBPP))	0.3618
p(untreated(GrzB vs Casp8))	0.0197
p(HMBPP(GrzB vs Casp8))	0.001
Ext Fig4d	untreated	HMBPP
n	2	2
Ext Fig4e	GrzB			Casp8			Others
Unpaired t test	γδ	NK		γδ	NK		γδ	NK
n	4	4		4	4		4	4
p(GrzB(γδ vs NK))	0.0224
