# Supplementary material for: Modulation of lytic molecules restrain serial killing in γδ T lymphocytes
Source: Nat Commun. 2023 Sep 27;14:6035. doi: 10.1038/s41467-023-41634-7 (PMC10533871; doi:10.1038/s41467-023-41634-7)
Supplement: Supplementary file 12 — Source Data [file 41467_2023_41634_MOESM12_ESM.zip › Source RawData/Source Data Supplementary Fig5.xlsx]

## Sheet: Ext Fig5 values
Ext Fig5a	killing mechanisms (%)
		GrzB				Casp8				Others
Control	- TCR Ab	16.6667	20.9524	26		3.33333	2.85714	36		80	76.1905	38
	+ TCR Ab	23.913	19.1489	28.8462		4.34783	7.44681	44.2308		71.7391	73.4043	26.9231
HMBPP	- TCR Ab	18.9474	30.8725	45.1613		9.47368	5.36913	24.7312		71.579	63.7584	30.1075
	+ TCR Ab	14.5161	23.4234	32.9787		4.83871	3.6036	36.1702		80.6452	72.973	30.8511
Ext Fig5b	Perforin δG9			Granzyme B			TRAIL			FasL
	Control	E64		Control	E64		Control	E64		Control	E64
MFI	4220	3300		26814.9	19269.9		13989	15527		211	289
	4237	3600		22548.9	26074.9		12101	7430		130	140
	4156	5030		28862.9	33020.9		7939	11351		126	114
	13828	7800		66360	49439		3511	3950		676	565
	8620	7317		40933	33116		5114	3983		676	1038
	15967	7301		48255	62741		3583	4462		923	1026
	15893	11586		49319	53693		5462	5544		1065	1437
Ext Fig5c	GrzB			Casp8			Others
	Control	E64		Control	E64		Control	E64
Killing mechanisms (%)	39.1304	29.5454		6.52174	29.5454		54.3478	40.9091
	71.6	30.1		9.4595	27.397		18.919	42.466
	38.7387	25		24.3243	40.4762		36.9369	34.5238
	45.5	22.2		9.0909	33.333		45.455	44.444
Ext Fig5d	GrzB			Casp8
	Control	E64		Control	E64
Time of killing (means in min)	184.5	147.692		360	513.692
	269.208	65.4545		465	536.25
	163.256	119.429		505.778	468.938
	175.2	178.5		210	601
Ext Fig5e	GrzB			Casp8
	Control	rhPrf1		Control	rhPrf1
Time (means in min)	8.33333	8.0625		74	72
	7.53658	8.11765		111.375	57.7895
	11.7619	7.83333		118.833	68.3478
	8.89286	8.79545		144.273	151.8
Ext Fig5f	GrzB			Casp8			Others
	Control	rhPrf1		Control	rhPrf1		Control	rhPrf1
Time (means in min)	21.3529	21		193	154.5		61.375	48.6
	18.0732	22.2794		299.625	149.053		53.64	56.9595
	24.8095	24.9583		253.5	156		58.6364	40.875
	24.5357	25.1861		264.818	267		89.25	90.9545
Ext Fig5g	Granzyme B mRNA			Perforin mRNA
	D0	D4		D0	D4
mRNA fold change to D0	1	4.20688		1	2.98524
	1	3.93005		1	2.6084
	1	2.00871		1	2.1119
	1	7.39383		1	4.64693
Ext Fig5h
	Days	Perforin (Pf344)				Perforin (δG9)				Granzyme B
MFI fold change to D0	0	1	1	1		1	1	1		1	1	1
	3	1.50537	1.50576	2.27632		0.595443	0.625174	0.822548		50.9678	30.0025	13.7467
	6	1.24553	1.22128	1.07385		0.673168	0.624872	0.661357		3.6915	3.17214	13.8775
	10	1.31713	1.1642	1.13605		1.0326	0.89274	0.849782		3.71959	2.6045	6.42282
	14	1.56272	1.37913	1.25405		1.19024	1.15143	1.08582		5.37552	4.3598	9.35267
Ext Fig5i	Time (min)	CD107a
%CD107a+ cells	0	18.2	5.94	7.41
	15	62.9	63.2	48.2
	30	82.3	76.8	64.5
	60	88.5	85	73.9
	120	91.3	88	79.1
	180	90.5	89.1	77.7
	240	92.5	91.8	78.9
Ext Fig5j	Time (min)	CD107a
MFI fold change of Time 0	0	1	1	1
	15	4.03279	5.4375	2.45593
	30	8.84262	10.2321	3.75988
	60	15.577	19.0312	5.86018
	120	21.741	25.7232	8.42249
	180	26.0885	34.8973	11.2948
	240	39.8557	52.7991	14.997
Ext Fig5k	Granzyme B			Perforin
	Control	Cycloheximide		Control	Cycloheximide
MFI fold change to Time 0	0.510172	0.521535		0.964399	0.885094
	0.751032	0.5747		0.899556	0.54162
	0.507243	0.265077		0.979341	0.492462
	0.660643	0.647994		1.10641	0.565574
	0.591992	0.359946		1.08219	0
	0.565369	0.713213		1.90286	0.168717
Ext Fig5l		Granzyme B							Perforin
	Time (min)	Control - Cycloheximide							Control - Cycloheximide
Protein synthesis	0	0	0	0	0	0	0		0	0	0	0	0	0
	30	-0.30852	-0.09444	0.110154	0.055857	-0.08845	-0.09067		0.292909	-0.05272	0.103294	0.246899	0.482706	0.070601
	60	-0.35577	-0.03403	0.024416	-0.05441	-0.05348	-0.18191		0.15369	-0.02636	0.227526	0.187158	1.77141	0.412909
	120	-0.35133	0.138438	0.210247	-0.03946	0.050761	-0.32076		-0.01331	0.125694	0.363764	0.566824	2.34765	1.01795
	180	-0.32262	0.220755	0.225009	0.070261	0.005711	-0.21603		-0.1809	0.163429	0.196818	0.726709	0.748443	1.21662
	240	-0.01136	0.176332	0.242166	0.012649	0.232046	-0.14784		0.079305	0.357936	0.486879	0.540832	1.24495	1.73415

## Sheet: Ext Fig5 p and n
Ext Fig5a		n
		GrzB	Casp8	Others
Control	- TCR Ab	3	3	3
	+ TCR Ab	3	3	3
HMBPP	- TCR Ab	3	3	3
	+ TCR Ab	3	3	3
Ratio paired t test
p(GrzB untreated(-Ab vs +Ab))	0.4397
p(GrzB HMBPP(-Ab vs +Ab))	0.0026
p(Casp8 untreated(-Ab vs +Ab))	0.4122
p(Casp8 HMBPP(-Ab vs +Ab))	0.5412
Ext Fig5b	Perforin δG9			GrzB			TRAIL			FasL
Ratio paired t test	Control	E64		Control	E64		Control	E64		Control	E64
n	7	7		7	7		7	7		7	7
p	0.0479			0.7543			0.9238			0.1644
Ext Fig5c	GrzB			Casp8			Others
Ratio paired t test	Control	E64		Control	E64		Control	E64
n	4	4		4	4		4	4
p	0.0225			0.0148			0.6818
Ext Fig5d	GrzB			Casp8
	Control	E64		Control	E64
n	4	4		4	4
Ext Fig5e	GrzB			Casp8
	Control	rhPrf1		Control	rhPrf1
n	4	4		4	4
Ext Fig5f	GrzB			Casp8			Others
	Control	rhPrf1		Control	rhPrf1		Control	rhPrf1
n	4	4		4	4		4	4
Ext Fig5g	GrzB mRNA			Perforin mRNA
Ratio paired t test	D0	D4		D0	D4
n	4	4		4	4
p(GrzB D4 vs Perforin D4)	0.0876
Ext Fig5h
	Days	Perforin (Pf344)	Perforin (δG9)	Granzyme B
n	0	3	3	3
	3	3	3	3
	6	3	3	3
	10	3	3	3
	14	3	3	3
Ext Fig5i	Time (min)	%CD107a+
n	0	3
	15	3
	30	3
	60	3
	120	3
	180	3
	240	3
Ext Fig5j	Time (min)	CD107a MFI FC
n	0	3
	15	3
	30	3
	60	3
	120	3
	180	3
	240	3
Ext Fig5k	Granzyme B			Perforin
Paired t test	Control	Cycloheximide		Control	Cycloheximide
n	6	6		6	6
p	0.2472			0.0329
Ext Fig5l	Granzyme B	Perforin
n	6	6
