# Supplementary material for: Modulation of lytic molecules restrain serial killing in γδ T lymphocytes
Source: Nat Commun. 2023 Sep 27;14:6035. doi: 10.1038/s41467-023-41634-7 (PMC10533871; doi:10.1038/s41467-023-41634-7)
Supplement: Supplementary file 12 — Source Data [file 41467_2023_41634_MOESM12_ESM.zip › Source RawData/Source Data Supplementary Fig6.xlsx]

## Sheet: Ext Fig6 values
Ext Fig 6a	gdTc		NK
	GrzB	Perforin	GrzB	Perforin
Sum intensity (AU)	18.2268	12.4911	30.605	63.4291	mean per donor
	36.558	15.4962	43.0421	52.0671
	91.8161	17.3761	43.4672	34.957
	28.3669	3.99823	13.8834	22.5519
	36.9172	7.2412	10.2093	23.087
Ext Fig 6b	Cell1		Cell2		Cell3		Cell4		Cell5
	GrzB	Perforin	GrzB	Perforin	GrzB	Perforin	GrzB	Perforin	GrzB	Perforin
Sum intensity (AU) per object	2.85207	0.768009	0.713907	0.105757	0.175814	0.036462	0.489053	0.041507	2.69975	0.734408	One row corresponds to one detected object in the corresponding cell
	0.356383	0.054953	0.808913	0.115757	1.76891	0.472454	0.434385	0.040948	0.138548	0.037593
	2.12395	0.244465	0.128399	0.003953	0.336034	0.015916	0.150007	0.004876	0.36321	0.058737
	1.99197	0.165131	0.161401	0.001027	5.35713	0.666387	0.488339	0.013277	0.959908	0.119658
	1.22638	0.147446	0.194181	0.049621	0.625319	0.044472	0.917149	0.081337	0.757982	0.144546
	2.18309	0.233308	0.75294	0.516601	1.1428	0.133493	0.41359	0.010975	3.99631	1.00288
	0.318468	0.066591	2.1988	0.384928	1.26495	0.089945	0.312197	0.018959	3.86766	1.18262
	2.56742	0.284411	7.58084	0.914428	1.3632	0.08161	0.528372	0.026631	2.85193	0.895807
	0.195491	0.089451	0.164577	0	0.299692	0.01368	0.161261	0.001586	0.210284	0.072975
	0.040945	0.003979	1.79894	0.096408	0.125001	0.032392	1.97571	0.404212	0.624775	0.256168
	1.03187	0.160814	0.913926	0.181502	0.193169	0.19418	5.76568	0.312577	1.37871	0.39879
	0.310969	0.123286	0.151615	0.005735	0.485128	0.027255	0.589346	0.093794	0.185132	0.069061
	0.404021	0.145131	0.410151	0.02299	0.803133	0.145222	1.56426	0.148759	1.51447	0.413444
	0.32575	0.024629	3.28107	0.941033	0.608865	0.393393	0.993536	0.097383	1.60237	0.464314
	0.302493	0.045421	0.802215	0.173934	4.32397	0.513493	0.296568	0.000403	0.230997	0.058021
	2.35234	0.158512	0.385917	0.055668	0.177873	0.07975	2.57543	0.485822	0.524652	0.192685
	0.251007	0.035681	0.123948	0.119996	0.296972	0.068398	1.27884	0.145483	0.303295	0.232736
	0.162325	0.015266	0.156031	0.108891	1.64351	0.353134	4.149	0.237157	0.249843	0.06806
	2.63754	0.352432	3.05485	0.75788	0.960218	0.034446	5.37289	0.475393	2.43887	0.612618
	3.21636	0.551814	6.66187	0.972371	0.152873	0.052209	3.67094	0.37658	1.2653	0.489619
	0.140987	0.002315	0.697874	0.081584	1.23803	0.679638	1.79892	0.200825	0.748249	0.092285
	0.588047	0.06174	1.57842	0.188979	0.26366	0.136094	0.512421	0.002848	0.266725	0.047072
	3.2515	0.686439	0.400634	0.002458	3.14205	0.537627	0.405711	0.076733	0.277809	0.270888
	2.71258	0.491179	5.38968	0.741937	0.550079	0.102506	0.756701	0.038984	5.17544	1.50084
	0.860878	0.093599	0.160723	0.00632	0.405465	0.042755	0.576828	0.022158	0.477032	0.028894
	0.476652	0.054042	7.70429	1.11771	1.0642	0.10053	2.69551	0.252111	1.57285	0.090803
	1.3505	0.233919	0.531484	0.38719	1.73786	0.135067	0.235448	0.030909	2.95867	0.938939
	1.29951	0.164754	1.78066	0.241266	2.40078	0.489619	0.554565	0.071753	0.192543	0.043471
	2.25772	0.192113	0.272463	0.005539	1.60617	0.370676	0.281874	0.016137	2.89032	0.319482
	4.66583	0.280367	0.190408	0.00368	2.91144	0.643904	0.274621	0.01589	0.840242	0.270003
	1.65259	0.05979	1.25214	0.045824	1.88489	0.454132	0.285448	0.02403	2.99327	0.828228
	1.69513	0.261044	6.87432	1.88765	1.52826	0.240096	0.432536	0.02905	1.12561	0.47183
	0.356062	0.038061	1.11391	0.10984	0.218678	0.047697	1.09892	0.117473	2.5898	0.901203
	1.7136	0.287883	0.46755	0.039023	2.3009	0.901086			0.381577	0.098709
	4.25932	0.461986	0.944571	0.212697	1.00841	0.121634			0.349622	0.171814
	7.05767	1.59777	0.912317	0.21812	1.47949	0.369649			0.993349	0.021144
	0.644955	0.072481	10.9626	1.10038	0.551652	0.076018			1.50112	0.652656
	6.5761	1.91383	2.92321	0.839801	0.349353	0.040675			2.22415	0.577873
	0.220298	0.057787	0.556221	0.04481	0.213969	0.128591			0.295708	0.054276
	1.00318	0.131244	0.14989	0.005995	2.52424	0.220603			0.257699	0.038971
	1.24828	0.189538	2.19826	0.602527	0.275832	0.015201			1.24132	0.227794
	0.496382	0.054289	1.42627	0.211878	1.04739	0.232424			0.419463	0.096421
	0.256968	0.046136	2.09266	0.259159					1.00542	0.222255
	3.48642	0.429673	8.58801	2.8053					0.104159	0.02758
	0.446791	0.200201	1.42691	0.519019					0.44379	0.043913
	0.096345	0.00788	0.857246	0.260108					1.6003	0.4772
	2.10787	0.272357	3.67179	0.877784					1.3791	0.274256
	1.1504	0.177029	0.317017	0.057358					0.149041	0.045538
	1.52146	0.122492	0.551611	0.13941					1.91763	0.387945
	5.66552	0.422326	0.82973	0.616142					0.385899	0.078216
	1.30854	0.285621	0.180587	0.107226					0.367872	0.170059
	2.25995	0.560968	2.79582	0.187302					0.578875	0.280887
	0.192648	0.009037	3.1377	0.217457					0.258805	0.014317
	1.38003	0.264828	1.37685	0.296088					1.68257	0.235531
	2.60928	0.051819	0.099767	0.216988					0.656046	0.242501
	1.02018	0.171958	1.61007	0.30194					0.233945	0.06858
	2.06771	0.378673	2.99989	0.353668					2.87208	0.999262
	2.04772	0.2189	5.97337	1.31218					0.503155	0.185572
	0.519908	0.155391	1.48639	0.129319					1.5595	0.293605
	5.2899	0.747477	12.9302	2.56155					0.293339	0.049413
	0.801472	0.049114	2.33695	0.361691					0.563298	0.157264
	4.1429	0.508448	4.91983	0.736177					0.258436	0.012496
	0.212735	0.053535	2.48438	0.457136					1.17251	0.380806
	4.05712	0.52305	0.236366	0.077826					0.131394	0.050024
	0.545949	0.034667	0.199679	0.005435					0.43697	0.096395
	3.70172	0.392509	5.03137	0.883831					0.543364	0.069854
	0.243275	0.05494	1.44226	0.22297					1.43324	0.180917
	0.839435	0.0649	0.897823	0.026956					0.829473	0.540189
	1.04128	0.149475							0.397499	0.134039
	1.27312	0.372991							1.11979	0.208042
	2.47314	0.318077							3.64579	0.726983
	1.16756	0.124014							0.432285	0.018023
	1.23167	0.570474							0.123661	0.011989
	6.55169	1.16305							0.312121	0.105198
	0.409022	0.149397							0.642107	0.11235
	0.340315	0.054757							0.534057	0.045005
	2.47547	0.286648							0.08519	0.005214
	0.361531	0.018023							0.021128	0.002497
	1.03415	0.055993							0.283378	0.130893
	0.51376	0.037424							0.679572	0.145248
	0.343942	0.12469							0.319895	0.061337
	0.406466	0.057917							0.366971	0.178108
	1.76911	0.153324							1.14116	0.194089
	5.01137	1.01045							0.964745	0.093482
	0.122094	0.014889							0.694388	0.068151
	0.397955	0.396215							0.55508	0.083885
Ext Fig 6c	gdTc D4		gdTc D13/14
	GrzB	Perforin	GrzB	Perforin
Sum intensity (AU)	30.2821	6.39161	9.46048	32.3008	mean per donor
	39.4097	11.5758	8.67929	35.8083
	46.1249	29.0002	21.1761	57.5503
	83.4766	32.3278	31.5319	67.2103
	79.9245	45.1599	4.25119	13.2122
	20.9217	37.3269	16.2494	25.1405
	68.7666	60.5368	1.2052	15.1975
	85.2343	25.4912	1.89939	24.3611
	45.3885	95.7597	1.68473	16.7229

## Sheet: Ext Fig6 p and n
Ext Fig 6a	γδ	NK
n	5	5
Ext Fig 6b	γδ	NK
number of cells randomly choosen	5	5
Ext Fig 6c	γδ
	D4	D13/14
n	9	9
